# Supplementary material for: The MosHouse® Trap: Evaluation of the Efficiency in Trapping Sterile Aedes aegypti Males in Semi-Field Conditions
Source: Insects. 2022 Nov 14;13(11):1050. doi: 10.3390/insects13111050 (PMC9693147; doi:10.3390/insects13111050)
Supplement: Supplementary file 1 [file insects-13-01050-s001.zip]

Archive with 1 entries (1 files):
- insects-1817126-supplementary.xlsx
