# Supplementary material for: The MosHouse® Trap: Evaluation of the Efficiency in Trapping Sterile Aedes aegypti Males in Semi-Field Conditions
Source: Insects. 2022 Nov 14;13(11):1050. doi: 10.3390/insects13111050 (PMC9693147; doi:10.3390/insects13111050)
Supplement: Supplementary file 1 [file insects-13-01050-s001.zip › insects-1817126-supplementary.xlsx]

## Sheet: Supp._Table1
Replicate	Sex	Total release	No. capture	Trap
1	Male	100	43	BG Sentinel
2	Male	100	16	BG Sentinel
3	Male	100	59	BG Sentinel
4	Male	100	63	BG Sentinel
5	Male	100	40	BG Sentinel
6	Male	100	18	BG Sentinel
7	Male	100	55	BG Sentinel
8	Male	100	62	BG Sentinel
1	Male	100	27	MosHouse
2	Male	100	63	MosHouse
3	Male	100	41	MosHouse
4	Male	100	26	MosHouse
5	Male	100	30	MosHouse
6	Male	100	61	MosHouse
7	Male	100	45	MosHouse
8	Male	100	27	MosHouse
1	Female	100	89	BG Sentinel
2	Female	100	48	BG Sentinel
3	Female	100	84	BG Sentinel
4	Female	100	56	BG Sentinel
5	Female	100	58	BG Sentinel
6	Female	100	82	BG Sentinel
7	Female	100	52	BG Sentinel
8	Female	100	85	BG Sentinel
1	Female	100	11	MosHouse
2	Female	100	52	MosHouse
3	Female	100	16	MosHouse
4	Female	100	44	MosHouse
5	Female	100	42	MosHouse
6	Female	100	18	MosHouse
7	Female	100	48	MosHouse
8	Female	100	15	MosHouse

## Sheet: Supp._Table2
Replicate	Sex	Experiment	Total release	No. capture	Trap
1	Male	Non-irradiated	100	40	MosHouse
2	Male	Non-irradiated	100	34	MosHouse
3	Male	Non-irradiated	100	51	MosHouse
4	Male	Non-irradiated	100	77	MosHouse
1	Male	Non-irradiated	100	40	MosHouse with sugar attractant
2	Male	Non-irradiated	100	57	MosHouse with sugar attractant
3	Male	Non-irradiated	100	62	MosHouse with sugar attractant
4	Male	Non-irradiated	100	60	MosHouse with sugar attractant
1	Male	Irradiated	100	53	MosHouse
2	Male	Irradiated	100	64	MosHouse
3	Male	Irradiated	100	65	MosHouse
4	Male	Irradiated	100	60	MosHouse
1	Male	Irradiated	100	60	MosHouse with sugar attractant
2	Male	Irradiated	100	68	MosHouse with sugar attractant
3	Male	Irradiated	100	70	MosHouse with sugar attractant
4	Male	Irradiated	100	60	MosHouse with sugar attractant

## Sheet: Supp._Table3
Replicate	Sex	Experiment	Total release	No. capture	Trap
1	Male	Non-irradiated	100	41	MosHouse
2	Male	Non-irradiated	100	35	MosHouse
3	Male	Non-irradiated	100	53	MosHouse
4	Male	Non-irradiated	100	79	MosHouse
1	Male	Non-irradiated	100	40	MosHouse with sugar attractant
2	Male	Non-irradiated	100	57	MosHouse with sugar attractant
3	Male	Non-irradiated	100	62	MosHouse with sugar attractant
4	Male	Non-irradiated	100	60	MosHouse with sugar attractant
1	Male	Irradiated	100	53	MosHouse
2	Male	Irradiated	100	64	MosHouse
3	Male	Irradiated	100	65	MosHouse
4	Male	Irradiated	100	60	MosHouse
1	Male	Irradiated	100	60	MosHouse with sugar attractant
2	Male	Irradiated	100	68	MosHouse with sugar attractant
3	Male	Irradiated	100	70	MosHouse with sugar attractant
4	Male	Irradiated	100	60	MosHouse with sugar attractant

## Sheet: Supp._Table4
Replicate	Sex	Experiment	Total release	No. capture	Trap
1	Male	Non-irradiated	100	41	MosHouse
2	Male	Non-irradiated	100	35	MosHouse
3	Male	Non-irradiated	100	53	MosHouse
4	Male	Non-irradiated	100	79	MosHouse
1	Male	Non-irradiated	100	40	MosHouse with sugar attractant
2	Male	Non-irradiated	100	57	MosHouse with sugar attractant
3	Male	Non-irradiated	100	62	MosHouse with sugar attractant
4	Male	Non-irradiated	100	60	MosHouse with sugar attractant
1	Male	Non-irradiated	100	70	MosHouse with sticky flag
2	Male	Non-irradiated	100	52	MosHouse with sticky flag
3	Male	Non-irradiated	100	91	MosHouse with sticky flag
4	Male	Non-irradiated	100	88	MosHouse with sticky flag

## Sheet: Supp._Table5
Replicate	Sex	Experiment	Total release	Type of release	No. capture	Trap
1	Male	Non-irradiated	100	Seperately	1	MosHouse
2	Male	Non-irradiated	100	Seperately	7	MosHouse
3	Male	Non-irradiated	100	Seperately	10	MosHouse
4	Male	Non-irradiated	100	Seperately	11	MosHouse
1	Male	Non-irradiated	100	Seperately	69	MosHouse with sticky flag
2	Male	Non-irradiated	100	Seperately	45	MosHouse with sticky flag
3	Male	Non-irradiated	100	Seperately	81	MosHouse with sticky flag
4	Male	Non-irradiated	100	Seperately	77	MosHouse with sticky flag
1	Female	Non-irradiated	100	Seperately	22	MosHouse
2	Female	Non-irradiated	100	Seperately	39	MosHouse
3	Female	Non-irradiated	100	Seperately	73	MosHouse
4	Female	Non-irradiated	100	Seperately	33	MosHouse
1	Female	Non-irradiated	100	Seperately	14	MosHouse with sticky flag
2	Female	Non-irradiated	100	Seperately	31	MosHouse with sticky flag
3	Female	Non-irradiated	100	Seperately	21	MosHouse with sticky flag
4	Female	Non-irradiated	100	Seperately	37	MosHouse with sticky flag

## Sheet: Supp._Table6
Replicate	Sex	Experiment	Total release	Type of release	No. capture	Trap
1	Male	Non-irradiated	50	Simultaneously	1	MosHouse
2	Male	Non-irradiated	50	Simultaneously	1	MosHouse
3	Male	Non-irradiated	50	Simultaneously	0	MosHouse
4	Male	Non-irradiated	50	Simultaneously	3	MosHouse
1	Male	Non-irradiated	50	Simultaneously	42	MosHouse with sticky flag
2	Male	Non-irradiated	50	Simultaneously	49	MosHouse with sticky flag
3	Male	Non-irradiated	50	Simultaneously	50	MosHouse with sticky flag
4	Male	Non-irradiated	50	Simultaneously	46	MosHouse with sticky flag
1	Female	Non-irradiated	50	Simultaneously	6	MosHouse
2	Female	Non-irradiated	50	Simultaneously	13	MosHouse
3	Female	Non-irradiated	50	Simultaneously	17	MosHouse
4	Female	Non-irradiated	50	Simultaneously	10	MosHouse
1	Female	Non-irradiated	50	Simultaneously	23	MosHouse with sticky flag
2	Female	Non-irradiated	50	Simultaneously	37	MosHouse with sticky flag
3	Female	Non-irradiated	50	Simultaneously	26	MosHouse with sticky flag
4	Female	Non-irradiated	50	Simultaneously	26	MosHouse with sticky flag
